# Supplementary material for: Early warning strategies for corporate operational risk: A study by an improved random forest algorithm using FCM clustering
Source: PLoS One. 2025 Mar 11;20(3):e0318491. doi: 10.1371/journal.pone.0318491 (PMC11896059; doi:10.1371/journal.pone.0318491)
Supplement: S1 Data — (ZIP) [file pone.0318491.s001.zip]

Archive with 4 entries (3 files):
- 数据包/
- 数据包/code description.docx
- 数据包/code.txt
- 数据包/software description.txt
