# Supplementary material for: Early warning strategies for corporate operational risk: A study by an improved random forest algorithm using FCM clustering
Source: PLoS One. 2025 Mar 11;20(3):e0318491. doi: 10.1371/journal.pone.0318491 (PMC11896059; doi:10.1371/journal.pone.0318491)
Supplement: S1 Data — (ZIP) [file pone.0318491.s001.zip › 数据包/code.txt]

import numpy as np
from fcmeans import FCM
from sklearn.ensemble import RandomForestClassifier
from sklearn.model_selection import train_test_split, GridSearchCV
from sklearn.datasets import make_classification
from sklearn.metrics import classification_report
import pandas as pd

def critic_weighting(data):
    data_std = (data - data.mean()) / data.std()
    std_dev = data.std()
    corr_matrix = data.corr().abs()
    info = 1 - corr_matrix.sum(axis=0)
    weights = std_dev * info
    normalized_weights = weights / weights.sum()
    return normalized_weights

X, y = make_classification(n_samples=1000, n_features=4, n_informative=4,
                           n_redundant=0, random_state=42)
columns = ['Market risk', 'Research and development risk', 'Financial risk', 'Human resource risk']
data_df = pd.DataFrame(X, columns=columns)

weights = critic_weighting(data_df)
print("CRITIC weights:", weights)

fcm = FCM(n_clusters=5)
fcm.fit(X)
fcm_centers = fcm.centers
fcm_labels = fcm.u.argmax(axis=1)

X_fcm_labeled = np.hstack((X, fcm_labels[:, None]))

X_train, X_test, y_train, y_test = train_test_split(X_fcm_labeled, y, test_size=0.25, random_state=42)

param_grid = {
    'max_depth': [10, 20, 30, None],
    'max_features': ['auto', 'sqrt', 'log2'],
    'n_estimators': [50, 100, 200]
}
rfc = RandomForestClassifier(random_state=42)
grid_search = GridSearchCV(estimator=rfc, param_grid=param_grid, cv=3, n_jobs=-1)
grid_search.fit(X_train, y_train)
print(f"Best parameters: {grid_search.best_params_}")

best_rfc = grid_search.best_estimator_
y_pred = best_rfc.predict(X_test)
print(classification_report(y_test, y_pred))
