# Supplementary material for: Early warning strategies for corporate operational risk: A study by an improved random forest algorithm using FCM clustering
Source: PLoS One. 2025 Mar 11;20(3):e0318491. doi: 10.1371/journal.pone.0318491 (PMC11896059; doi:10.1371/journal.pone.0318491)
Supplement: S1 Data — (ZIP) [file pone.0318491.s001.zip › 数据包/software description.txt]

Data opening method: IBM SPSS Statistics 26
Data graphing software: Python 3.8 (64bit)
Model building software: Python 3.8 (64bit)
